# Supplementary material for: MWCNT Decorated Rich N-Doped Porous Carbon with Tunable Porosity for CO2 Capture
Source: Molecules. 2021 Jun 7;26(11):3451. doi: 10.3390/molecules26113451 (PMC8201232; doi:10.3390/molecules26113451)
Supplement: Supplementary file 1 [file molecules-26-03451-s001.zip]

Archive with 1 entries (1 files):
- molecules-1222512-SI.pdf
